# Supplementary material for: Gut microbiota variations in patients diagnosed with major depressive disorder—A systematic review
Source: Brain Behav. 2021 May 28;11(7):e02177. doi: 10.1002/brb3.2177 (PMC8323045; doi:10.1002/brb3.2177)
Supplement: Supplementary file 2 — Supplementary Material [file BRB3-11-e02177-s001.xlsx]

## Sheet: Ark1
Analyses Based on Next Generation Sequencing	Naseribafrouei et al.	Jiang et al.		Zheng et al. (2016)	Kelly et al.	Lin et al.	Chen et al. (2018)		Rong et al.	Chung et al.	Huang et al.	Vinberg et al.	Chen et al. (2020)		Lai et al.	Liu et al.	Mason et al.	Stevens et al.	Zheng et al. (2020)	Total observations
Relative abundance of phylum in MDD compared to HC		A-MDD	R-MDD				Male	Female					Young	MA						↑	↓
Actinobacteria		↓		↑				↑	↑	↑										4	1
Bacteroidetes	↓	↑	↑	↓			↓		↓	↓									↑	3	5
Firmicutes	↑	↓							↑	↑	↓	↓								3	3
Fusobacteria		↑																		1
Proteobacteria		↑								↓										1	1
Analyses Based on Next Generation Sequencing	Naseribafrouei et al.	Jiang et al.		Zheng et al. (2016)	Kelly et al.	Lin et al.	Chen et al. (2018)		Rong et al.	Chung et al.	Huang et al.	Vinberg et al.	Chen et al. (2020)		Lai et al.	Liu et al.	Mason et al.	Stevens et al.	Zheng et al. (2020)	Total observations
Relative abundance of family in MDD compared to HC		A-MDD	R-MDD				Male	Female					Young	MA						↑	↓
Actinobacteria - Actinomycineae				↑										↑						2
Actinobacteria - Atobopiaceae															↑					1
Actinobacteria - Bifidobacteriaceae								↑	↑	↑					↑				↑	5
Actinobacteria - Coriobacteriaceae				↑				↑	↑					↑						4
Actinobacteria - Eggerthellaceae															↑					1
Actinobacteria - Micrococcaceae															↑					1
Bacteroidetes - Bacteroidaceae		↓	↑	↓										↓	↓				↑ and ↓	2	5
Bacteroidetes - Barnesiellaceae																↓					1
Bacteroidetes - Cytophagaceae															↓						1
Bacteroidetes - Flavobacteriaecea															↓						1
Bacteroidetes - Porphyromonadaceae		↑	↑						↑											3
Bacteroidetes - Prevotellaceae		↓			↓					↓				↓							4
Bacteroidetes - Sphingobacteriaceae															↓						1
Bacteroidetes - Rikenellaceae		↑	↑	↓																2	1
Firmicutes - Acidaminococcaceae		↑	↑	↓										↓	↑					3	2
Firmicutes - Christensenellaceae												↓				↑		↓		1	2
Firmicutes - Clostridiaceae											↓		↓								2
Firmicutes - Clostridiales XI incertae sedis				↑																1
Firmicutes - Enterococcaceae															↑	↑				2
Firmicutes - Erysipelotrichaceae		↓		↑			↑													2	1
Firmicutes - Eubacteriaceae				↑				↑						↑						2
Firmicutes - Heliobacteriaceae															↑					1
Firmicutes - Lachnospiraceae	↓	↓	↓	↑ and ↓			↑ and ↓	↑ and ↓		↑	↓			↑				↑ and ↓	↑	7	7
Firmicutes - Lactobacillaceae				↑											↑					2
Firmicutes - Oscillospiraceae															↑					1
Firmicutes - Peptococcaceae															↑					1
Firmicutes - Peptostreptococcaceae										↑			↓							1	1
Firmicutes - Ruminococcaceae		↓	↓	↑			↓	↑ and ↓	↑		↓		↓			↓		↓		3	8
Firmicutes - Streptococcaceae				↑						↑				↑						3
Firmicutes - Thermoanaerobacteriaceae					↑															1
Firmicutes - Veillonellaceae		↓	↓	↓					↑						↑					2	3
Fusobacteria - Fusobacteriaceae		↑																		1
Patescibacteria - Saccharimonadaceae																		↑		1
Proteobacteria - Alicaligenaceae										↓											1
Proteobacteria - Enterobacteriaceae		↑	↑																↓	2	1
Proteobacteria - Pasteurellaceae								↑	↓											1	1
Proteobacteria - Sutterellaceae								↓						↓							2
Analyses Based on Next Generation Sequencing	Naseribafrouei et al.	Jiang et al.		Zheng et al. (2016)	Kelly et al.	Lin et al.	Chen et al. (2018)		Rong et al.	Chung et al.	Huang et al.	Vinberg et al.	Chen et al. (2020)		Lai et al.	Liu et al.	Mason et al.	Stevens et al.	Zheng et al. (2020)	Total observations
Relative abundance of genus in MDD compared to HC?		A-MDD	R-MDD				Male	Female					Young	MA
Actinobacteria - Actinomycineae - Actinomyces								↑												1
Actinobacteria - Bifidobacteriaceae - Bifidobacterium								↑	↑	↑					↑					4
Actinobacteria - Coriobacteriaceae - Atopobium							↑	↑	↑						↑					4
Actinobacteria - Coriobacteriaceae - Adlercreutzia										↑										1
Actinobacteria - Coriobacteriaceae - Coriobacterium															↑					1
Actinobacteria - Coriobacteriaceae - Eggerthella					↑			↑	↑	↑				↑	↑					6
Actinobacteria - Coriobacteriaceae - Gordonibacter							↓	↑												1	1
Actinobacteria - Coriobacteriaceae - Olsenella								↑	↑						↑					3
Actinobacteria - Coriobacteriaceae - Slackia															↑					1
Actinobacteria - Micrococcaceae - Rothia															↑					1
Bacteroidetes - Bacteroidaceae - Bacteroides		↓	↑				↑		↑					↓	↓			↓	↑	4	4
Bacteroidetes - Porphyromonadaceae - Barnesiella																↓					1
Bacteroidetes - Porphyromonadaceae - Parabacteroides		↑	↑							↑								↑		4
Bacteroidetes - Prevotellaceae - Paraprevotella					↑															1
Bacteroidetes - Prevotellaceae - Prevotella		↓	↓		↓	↑			↑ and ↓	↓										2	4
Bacteroidetes - Rikenellaceae - Alistipes	↑	↑	↑	↓																3	1
Clostridium sensu stricto													↓								1
Clostridium XI						↑				↑			↓							2	1
Clostridium XVIII													↓	↑						1	1
Clostridium XIX		↑																		1
Clostridium (unspecified)									↑											1
Firmicutes - Acidaminococcaceae - Acidaminococca															↑					1
Firmicutes - Acidaminococcaceae - Phascolarctobacterium		↑	↑	↓										↓				↑		3	1
Firmicutes - "Bacillales" - Gemella											↑									1
Firmicutes - Clostridiaceae - Faecalibacterium		↓	↓	↓				↑			↓			↓		↓		↓		1	7
Firmicutes - Clostridiaceae - Fusicantenibacter																↓					1
Firmicutes - Clostridiaceae - Lachnoclostridium															↑			↓		1	1
Firmicutes - Enterococcaceae - Enterococcus															↑	↑				2
Firmicutes - Erypsipelotrichaceae - Bulleidia											↑									1
Firmicutes - Erypsipelotrichaceae - Holdemania					↑					↑								↑		3
Firmicutes - Erypsipelotrichaceae - Turicibacteria					↑															1
Firmicutes - Erypsipelotrichaceae incertae sedis							↑													1
Firmicutes - Eubacteriaceae - Anaerovorax							↓							↓							2
Firmicutes - Eubacteriaceae - Eubacterium								↑	↑					↑		↓				3	1
Firmicutes - Heliobacteriaceae - Heliobacterium															↑					1
Firmicutes - Lachnospiracea incertae sedis		↑		↑ and ↓																2	1
Firmicutes - Lachnospiracea - Agathobacter																		↓			1
Firmicutes - Lachnospiraceae - Anaerostipes				↑				↑						↑						3
Firmicutes - Lachnospiraceae - Blautia		↑		↑				↑		↑	↓									4	1
Firmicutes - Lachnospiraceae - Clostridium XIVa				↓																	1
Firmicutes - Lachnospiraceae - Coprococcus				↓							↓			↓							3
Firmicutes - Lachnospiraceae - Dorea				↑							↓									1	1
Firmicutes -Lachnospiraceae - Howardella								↓													1
Firmicutes -Lachnospiraceae - Lachnoclostridium																		↑		1
Firmicutes -Lachnospiraceae - Lachnospira																		↓			1
Firmicutes - Lachnospiraceae - Roseburia		↑	↑	↓				↑						↑				↓		4	2
Firmicutes - Lachnospiraceae - Sellimonas																↑				1
Firmicutes - Lachnospiraceae - Tyzerella																↓					1
Firmicutes - Lactobacillaceae - Lactobacillus									↑ and ↓						↑					2	1
Firmicutes - Oscillospiraceae - Oscillibacter	↑	↑	↓						↑					↓	↑			↑ and ↓		5	3
Firmicutes - Peptococcaceae - Desulfitobacterium															↑					1
Firmicutes - Peptostreptococcaceae - Peptostreptococcus											↑									1
Firmicutes - Peptoniphilaceae - Parvimonas				↑							↑									2
Firmicutes - Ruminococcaceae - Anaerofilum					↑															1
Firmicutes - Ruminococcaceae - Clostridium IV				↑																1
Firmicutes - Ruminococcaceae - Flavonifracter																↑		↑		2
Firmicutes - Ruminococcaceae - Phocea																		↑		1
Firmicutes - Ruminococcaceae - Ruminiclostridium																		↑ and ↓		1	1
Firmicutes - Ruminococcaceae - Ruminococcus		↓	↓							↑						↓			↓	2	4
Firmicutes - Ruminococcaceae - Subdoligranulum																↓					1
Firmicutes - Streptococcaceae - Streptococcus						↑			↑ and ↓	↑				↑	↑					5	1
Firmicutes - Thermoanaerobacteraceae - Gelria					↑															1
Firmicutes - Veillonellaceae - Dialister		↓	↓		↓																3
Firmicutes - Veillonellaceae - Megasphera															↑					1
Firmicutes - Veillonellaceae - Megamonas		↑		↓						↓										1	2
Firmicutes - Veillonellaceae - Veilonella							↑							↑						2
Fusobacteria - Fusobacteriaceae - Fusobacterium																			↓		1
Proteobacteria - Alcaligenaceae - Asccharobacter								↑												1
Proteobacteria - Desulfovibrionaceae - Desulfovibrio								↑	↑							↓				2	1
Proteobacteria - Enterobacteriaceae - Citrobacter																			↑	1
Proteobacteria - Enterobacteriaceae - Escherichia/Shigella			↓						↑									↑		2	1
Proteobacteria - Enterobacteriaceae - Klebsiella						↑			↑											2
Proteobacteria - Pseudomonadaceae - Pseudomonas											↑									1
Proteobacteria - Oxalobacteriaceae - Oxalobacter											↑									1
Proteobacteria - Sutterellaceae - Parasutterella		↑																		1
Proteobacteria - Sutterellaceae - Sutterella								↓		↓				↓							3
Spirochaetota - Sphaerochetaceae - Sphaerocheta															↑					1
Synergistetes - Synergistaceae - Pyramidobacter							↓	↓													2
